# Supplementary material for: Chemosensitization of HT29 and HT29-5FU Cell Lines by a Combination of a Multi-Tyrosine Kinase Inhibitor and 5FU Downregulates ABCC1 and Inhibits PIK3CA in Light of Their Importance in Saudi Colorectal Cancer
Source: Molecules. 2021 Jan 11;26(2):334. doi: 10.3390/molecules26020334 (PMC7827067; doi:10.3390/molecules26020334)
Supplement: Supplementary file 1 [file molecules-26-00334-s001.zip]

Archive with 3 entries (2 files):
- molecules-1051669-SM/
- molecules-1051669-SM/Supplementary S1.docx
- molecules-1051669-SM/Supplementary S2-Colon Enrichment_analysis.xls
