# Supplementary material for: Chemosensitization of HT29 and HT29-5FU Cell Lines by a Combination of a Multi-Tyrosine Kinase Inhibitor and 5FU Downregulates ABCC1 and Inhibits PIK3CA in Light of Their Importance in Saudi Colorectal Cancer
Source: Molecules. 2021 Jan 11;26(2):334. doi: 10.3390/molecules26020334 (PMC7827067; doi:10.3390/molecules26020334)
Supplement: Supplementary file 1 [file molecules-26-00334-s001.zip › molecules-1051669-SM/Supplementary S2-Colon Enrichment_analysis.xls]

## Sheet: Enrich pathway analysis
Enrichment analysis report
Enrichment by Pathway Maps					180-137 Ashraf colon_colon pVal
#	Maps	Total	pValue	Min FDR	p-value	FDR	In Data	Network Objects from Active Data
1	HBV-dependent NF-kB and PI3K/AKT pathways leading to HCC	50	1.3037e-18	1.52142e-15	1.3037e-18	1.52142e-15	17	BAD, NF-kB p52/p65, JAK1, NF-kB p50/p65, c-Raf-1, NF-kB p65/c-Rel, RelA (p65 NF-kB subunit), PI3K reg class IA (p85-alpha), Pyk2(FAK2), PKC-alpha, PDK (PDPK1), NF-kB, c-Src, NF-kB1 (p105), PI3K reg class IA (p85), CDK2, FAK1
2	Inhibition of Ephrin receptors in colorectal cancer	30	7.10312e-18	4.14467e-15	7.10312e-18	4.14467e-15	14	Ephrin-B receptors, Ephrin-A receptors, Ephrin-A receptor 2, Ephrin-B receptor 3, c-Rel (NF-kB subunit), Ephrin-B receptor 4, Ephrin-B receptor 2, Ephrin-A receptor 1, Beta-catenin, Ephrin-A receptor 3, Ephrin-B receptor 1, Ephrin-A receptor 7, Paxillin, FAK1
3	Development_Growth factors in regulation of oligodendrocyte progenitor cell proliferation	67	1.47758e-17	5.74778e-15	1.47758e-17	5.74778e-15	18	EGFR, KV1.6, c-Raf-1, IGF-1 receptor, PDK (PDPK1), HGF receptor (Met), FGFR1, ErbB2, Vitronectin, FGFR3, PKC, PDGF-R-alpha, PI3K reg class IA (p85), Fyn, Lyn, PLC-gamma 1, PI3K reg class IA, TrkA
4	Oxidative stress_ROS-mediated MAPK activation via canonical pathways	60	4.44653e-17	1.29727e-14	4.44653e-17	1.29727e-14	17	EGFR, ERK5 (MAPK7), CaMK II, JNK(MAPK8-10), c-Raf-1, JNK2(MAPK9), Pyk2(FAK2), CaMK II alpha, FGFR1, JAK2, SFK, CaMK II delta, c-Src, PDGF-R-beta, Fyn, PLC-gamma 1, JNK1(MAPK8)
5	Immune response_M-CSF-receptor signaling pathway	81	5.90629e-16	1.37853e-13	5.90629e-16	1.37853e-13	18	YES, ERK5 (MAPK7), CaMK II, JAK1, c-Raf-1, M-CSF receptor, Hck, c-Cbl, Pyk2(FAK2), PDK (PDPK1), Beta-catenin, NF-kB, PLC-gamma, PKC, c-Src, PI3K reg class IA (p85), Fyn, p120GAP
6	Development_EGFR signaling pathway	71	1.01704e-15	1.97815e-13	1.01704e-15	1.97815e-13	17	EGFR, JAK1, c-Raf-1, c-Cbl, JNK2(MAPK9), PKC-alpha, PDK (PDPK1), NF-kB, PKC-beta, JAK2, ErbB2, c-Src, PI3K reg class IA (p85), PLC-gamma 1, FAK1, JNK1(MAPK8), p120GAP
7	Development_VEGF signaling via VEGFR2 - generic cascades	93	7.94162e-15	1.32398e-12	7.94162e-15	1.32398e-12	18	NF-kB p50/p65, c-Raf-1, VEGFR-2, CREB1, Pyk2(FAK2), PKC-alpha, PDK (PDPK1), Beta-catenin, PKC-beta, Paxillin, PKC, c-Src, eNOS, Fyn, PLC-gamma 1, PI3K reg class IA, FAK1, p120GAP
8	Proliferative action of Gastrin in gastric cancer	53	8.45377e-14	1.23319e-11	8.45377e-14	1.23319e-11	14	EGFR, c-Raf-1, CREB1, PKC-alpha, PDK (PDPK1), Beta-catenin, PKC-beta, JAK2, PKC, c-Src, PI3K reg class IA (p85), cPKC (conventional), PLC-gamma 1, FAK1
9	Development_The role of GDNF ligand family/ RET receptor in cell survival, growth and proliferation	92	1.02628e-13	1.33074e-11	1.02628e-13	1.33074e-11	17	c-Raf-1, JNK2(MAPK9), CREB1, RET, CaMK II alpha, PDK (PDPK1), ATF-1, NF-kB, CREM (activators), Paxillin, VEGFR-1, c-Src, PI3K reg class IA (p85), PLC-gamma 1, CDK2, FAK1, JNK1(MAPK8)
10	Immune response_IL-4 signaling pathway	94	1.49004e-13	1.73887e-11	1.49004e-13	1.73887e-11	17	BAD, JNK(MAPK8-10), GSK3 alpha/beta, JAK1, NF-kB p50/p65, c-Raf-1, c-Cbl, c-Rel (NF-kB subunit), CREB1, NF-kB p50/RelB, PI3K reg class IA (p85-alpha), PDK (PDPK1), PLC-gamma, JAK2, c-Fes, PKC, PLC-gamma 1

## Sheet: Process Net
Enrichment analysis report
Enrichment by Process Networks					180-137 Ashraf colon_colon pVal
#	Networks	Total	pValue	Min FDR	p-value	FDR	In Data	Network Objects from Active Data
1	Cell cycle_G1-S Growth factor regulation	195	7.25061e-23	1.07309e-20	7.25061e-23	1.07309e-20	38	p21, EGFR, JNK(MAPK8-10), GSK3 alpha/beta, NF-kB p50/p50, c-Raf-1, NF-kB p50/p65, VEGFR-2, c-Cbl, JNK2(MAPK9), c-Rel (NF-kB subunit), RelA (p65 NF-kB subunit), CDC25A, NF-kB p50/c-Rel, PI3K reg class IA (p85-alpha), PKC-alpha, IGF-1 receptor, JNK3(MAPK10), HGF receptor (Met), p130, NF-kB, PKC-beta, FGFR1, JAK2, ErbB2, c-Fes, PKC, PDGF-R-alpha, c-Src, NF-kB p65/p65, PI3K reg class IA (p85), cPKC (…
2	Apoptosis_Anti-Apoptosis mediated by external signals via PI3K/AKT	233	6.07651e-21	4.49661e-19	6.07651e-21	4.49661e-19	39	BAD, Insulin receptor, EGFR, PDGF receptor, NF-kB p50/p50, JAK1, NF-kB p50/p65, VEGFR-3, VEGFR-2, TrkB, c-Cbl, RelA (p65 NF-kB subunit), PI3K reg class IA (p85-alpha), PDK (PDPK1), IGF-1 receptor, Beta-2 adrenergic receptor, HGF receptor (Met), NF-kB, FGFR1, JAK2, ErbB2, Paxillin, Vitronectin, FGFR3, UFO, PDGF-R-alpha, VEGFR-1, c-Src, TrkC, PDGF-R-beta, FGFR2, PI3K reg class IA (p85), eNOS, Fyn, …
3	Development_Hemopoiesis, Erythropoietin pathway	136	1.06872e-18	5.27237e-17	1.06872e-18	5.27237e-17	29	JNK(MAPK8-10), Btk, NF-kB p50/p50, c-Raf-1, NF-kB p50/p65, c-Cbl, JNK2(MAPK9), NF-kB p65/c-Rel, RelA (p65 NF-kB subunit), Epo receptor, NF-kB p50/c-Rel, PKC-beta2, PI3K reg class IA (p85-alpha), PKC-alpha, PDK (PDPK1), JNK3(MAPK10), NF-kB, PLC-gamma, JAK2, c-Fes, c-Src, NF-kB p65/p65, PI3K reg class IA (p85), Lyn, PLC-gamma 1, PI3K reg class IA, CDK2, JNK1(MAPK8), p120GAP
4	Cell adhesion_Attractive and repulsive receptors	175	1.63912e-16	6.06475e-15	1.63912e-16	6.06475e-15	30	Ephrin-B receptors, Ephrin-A receptors, c-Raf-1, Ephrin-A receptor 2, Ephrin-B receptor 3, Ephrin-A receptor 6, CDK5, Ephrin-B receptor 4, PI3K reg class IA (p85-alpha), Ephrin-B receptor 2, Ephrin-A receptor 1, HGF receptor (Met), Cortactin, Ephrin-A receptor 3, Fer, ErbB2, Ephrin-B receptor 1, Ephrin-A receptor 7, Paxillin, c-Fes, Ephrin-A receptor 5, c-Src, Ephrin-A receptor 4, Ephrin-A recept…
5	Development_Neurogenesis_Axonal guidance	230	1.063e-15	3.14647e-14	1.063e-15	3.14647e-14	33	CaMK II, Ephrin-B receptors, Ephrin-A receptors, Ephrin-A receptor 2, Ephrin-B receptor 3, CDK5, TrkB, CACNA1C, CREB1, Ephrin-B receptor 4, Ephrin-B receptor 2, Ephrin-A receptor 1, PLC-gamma, Ephrin-A receptor 3, Ephrin-B receptor 1, Ephrin-A receptor 7, c-Fes, VASP, Ephrin-A receptor 5, c-Src, TrkC, Ephrin-A receptor 4, Ephrin-A receptor 8, Plexin B1, cPKC (conventional), Fyn, PLC-gamma 1, PI3K…
6	Apoptosis_Anti-Apoptosis mediated by external signals via MAPK and JAK/STAT	179	2.09829e-14	4.50437e-13	2.09829e-14	4.50437e-13	28	BAD, JNK(MAPK8-10), PDGF receptor, JAK1, c-Raf-1, CDK5, c-Cbl, CREB1, Epo receptor, PI3K reg class IA (p85-alpha), PKC-alpha, PDK (PDPK1), JNK3(MAPK10), JAK2, PDGF-R-alpha, c-Src, PDGF-R-beta, CDK1 (p34), PI3K reg class IA (p85), MEKK4(MAP3K4), cPKC (conventional), Fyn, Lyn, PLC-gamma 1, PI3K reg class IA, TrkA, JNK1(MAPK8), PKA-reg (cAMP-dependent)
7	Immune response_Phagocytosis	223	2.13044e-14	4.50437e-13	2.13044e-14	4.50437e-13	31	JNK(MAPK8-10), Btk, NF-kB p50/p50, NF-kB p50/p65, Hck, c-Cbl, JNK2(MAPK9), NF-kB p65/c-Rel, RelA (p65 NF-kB subunit), NF-kB p50/c-Rel, PI3K reg class IA (p85-alpha), Pyk2(FAK2), PKC-alpha, LAT, JNK3(MAPK10), NF-kB, PLC-gamma, PKC-beta, PKC-beta1, Paxillin, VASP, Vitronectin, p47-phox, NF-kB1 (p105), NF-kB p65/p65, PI3K reg class IA (p85), Lyn, PLC-gamma 1, PI3K reg class IA, JNK1(MAPK8), NF-kB1 (…
8	Cell cycle_G1-S Interleukin regulation	128	2.76801e-14	5.12082e-13	2.76801e-14	5.12082e-13	24	p21, JNK(MAPK8-10), GSK3 alpha/beta, NF-kB p50/p50, JAK1, c-Raf-1, NF-kB p50/p65, JNK2(MAPK9), c-Rel (NF-kB subunit), RelA (p65 NF-kB subunit), CDC25A, NF-kB p50/c-Rel, PI3K reg class IA (p85-alpha), PDK (PDPK1), JNK3(MAPK10), p130, NF-kB, c-Fes, NF-kB p65/p65, PI3K reg class IA (p85), PI3K reg class IA, CDK2, JNK1(MAPK8), NF-kB1 (p50)
9	Reproduction_GnRH signaling pathway	165	1.23708e-12	2.03431e-11	1.23708e-12	2.03431e-11	25	EGFR, ESR1 (nuclear), JNK(MAPK8-10), c-Raf-1, CREB1, PKC-beta2, Pyk2(FAK2), PKC-alpha, PKC-beta, GABA-A receptor beta-1 subunit, CGB3, JAK2, Choriogonadotropin, GABA-A receptor beta-2 subunit, c-Src, Ionotropic glutamate receptor, CG beta, LH-beta, Ca(II) channels, GABA-A receptor, MEKK4(MAP3K4), Kainate receptor, PI3K reg class IA, JNK1(MAPK8), PKA-reg (cAMP-dependent)
10	Inflammation_IL-12,15,18 signaling	59	1.66201e-12	2.45978e-11	1.66201e-12	2.45978e-11	16	JNK(MAPK8-10), NF-kB p50/p50, JAK1, NF-kB p50/p65, JNK2(MAPK9), CREB1, RelA (p65 NF-kB subunit), NF-kB p50/c-Rel, ATF-1, JNK3(MAPK10), NF-kB, IRAK4, JAK2, NF-kB1 (p105), JNK1(MAPK8), NF-kB1 (p50)

## Sheet: GO process
Enrichment analysis report
Enrichment by GO Processes					180-137 Ashraf-colon pVal
#	Processes	Total	pValue	Min FDR	p-value	FDR	In Data	Network Objects from Active Data
1	protein phosphorylation	1329	1.15848e-110	7.03427e-107	1.15848e-110	7.03427e-107	147	Mediator complex, CDK3, CDKL4, Insulin receptor, CDC25, EGFR, NMDA receptor, ULK3, YES, Aurora-B, ERK5 (MAPK7), CaMK II, Ephrin-B receptors, ITK, Ephrin-A receptors, JNK(MAPK8-10), Btk, Galpha(i)-specific amine GPCRs, STK4, GSK3 alpha/beta, PDGF receptor, ALS2CR7, JAK1, c-Raf-1, Tyro3, VEGFR-3, Ephrin-A receptor 2, Ephrin-B receptor 3, ROR2, Ephrin-A receptor 6, VEGFR-2, M-CSF receptor, Hck, CDK5…
2	phosphorylation	1765	1.68744e-107	5.12307e-104	1.68744e-107	5.12307e-104	159	Mediator complex, p21, CDK3, CDKL4, Insulin receptor, CDC25, EGFR, NMDA receptor, ULK3, YES, Aurora-B, ESR1 (nuclear), ERK5 (MAPK7), CaMK II, Ephrin-B receptors, ITK, Ephrin-A receptors, JNK(MAPK8-10), Btk, Galpha(i)-specific amine GPCRs, STK4, GSK3 alpha/beta, PDGF receptor, ALS2CR7, JAK1, c-Raf-1, Tyro3, VEGFR-3, Ephrin-A receptor 2, Ephrin-B receptor 3, ROR2, Ephrin-A receptor 6, VEGFR-2, M-CS…
3	protein autophosphorylation	266	1.18535e-94	2.39916e-91	1.18535e-94	2.39916e-91	81	Insulin receptor, EGFR, ULK3, YES, Aurora-B, ERK5 (MAPK7), CaMK II, Ephrin-B receptors, ITK, Ephrin-A receptors, Btk, STK4, GSK3 alpha/beta, PDGF receptor, JAK1, Tyro3, VEGFR-3, Ephrin-B receptor 3, VEGFR-2, M-CSF receptor, Hck, CDK5, PHK alpha, ROS1, TrkB, CaMK II beta, DDR1, Ephrin-B receptor 4, BRK, TNIK, Lck, CRKRS, Pyk2(FAK2), CaMK II alpha, PKC-alpha, ZAP70, PDK (PDPK1), IGF-1 receptor, Eph…
4	phosphate-containing compound metabolic process	2905	5.61613e-85	8.52528e-82	5.61613e-85	8.52528e-82	169	Mediator complex, BAD, p21, CDK3, CDKL4, Insulin receptor, CDC25, EGFR, NMDA receptor, ULK3, YES, Aurora-B, ESR1 (nuclear), ERK5 (MAPK7), CaMK II, Ephrin-B receptors, ITK, Ephrin-A receptors, JNK(MAPK8-10), Btk, Galpha(i)-specific amine GPCRs, STK4, GSK3 alpha/beta, PDGF receptor, ALS2CR7, JAK1, c-Raf-1, Tyro3, VEGFR-3, Ephrin-A receptor 2, Ephrin-B receptor 3, ROR2, Ephrin-A receptor 6, VEGFR-2,…
5	phosphorus metabolic process	2939	3.58485e-84	4.35344e-81	3.58485e-84	4.35344e-81	169	Mediator complex, BAD, p21, CDK3, CDKL4, Insulin receptor, CDC25, EGFR, NMDA receptor, ULK3, YES, Aurora-B, ESR1 (nuclear), ERK5 (MAPK7), CaMK II, Ephrin-B receptors, ITK, Ephrin-A receptors, JNK(MAPK8-10), Btk, Galpha(i)-specific amine GPCRs, STK4, GSK3 alpha/beta, PDGF receptor, ALS2CR7, JAK1, c-Raf-1, Tyro3, VEGFR-3, Ephrin-A receptor 2, Ephrin-B receptor 3, ROR2, Ephrin-A receptor 6, VEGFR-2,…
6	peptidyl-tyrosine phosphorylation	236	9.90809e-79	1.0027e-75	9.90809e-79	1.0027e-75	69	Insulin receptor, EGFR, YES, Ephrin-B receptors, ITK, Ephrin-A receptors, Btk, PDGF receptor, JAK1, Tyro3, VEGFR-3, Ephrin-A receptor 2, Ephrin-B receptor 3, ROR2, Ephrin-A receptor 6, VEGFR-2, M-CSF receptor, Hck, ROS1, TrkB, DDR1, Ephrin-B receptor 4, BRK, ROR1, Lck, RET, Pyk2(FAK2), Ephrin-B receptor 2, ZAP70, LTK, IGF-1 receptor, MSP receptor (RON), Ephrin-A receptor 1, HGF receptor (Met), MU…
7	peptidyl-tyrosine modification	239	2.69726e-78	2.33968e-75	2.69726e-78	2.33968e-75	69	Insulin receptor, EGFR, YES, Ephrin-B receptors, ITK, Ephrin-A receptors, Btk, PDGF receptor, JAK1, Tyro3, VEGFR-3, Ephrin-A receptor 2, Ephrin-B receptor 3, ROR2, Ephrin-A receptor 6, VEGFR-2, M-CSF receptor, Hck, ROS1, TrkB, DDR1, Ephrin-B receptor 4, BRK, ROR1, Lck, RET, Pyk2(FAK2), Ephrin-B receptor 2, ZAP70, LTK, IGF-1 receptor, MSP receptor (RON), Ephrin-A receptor 1, HGF receptor (Met), MU…
8	transmembrane receptor protein tyrosine kinase signaling pathway	703	1.15284e-75	8.75009e-73	1.15284e-75	8.75009e-73	95	Insulin receptor, EGFR, NMDA receptor, YES, Ephrin-B receptors, ITK, Ephrin-A receptors, Btk, Galpha(i)-specific amine GPCRs, GSK3 alpha/beta, PDGF receptor, JAK1, c-Raf-1, VEGFR-3, Ephrin-A receptor 2, Ephrin-B receptor 3, ROR2, Ephrin-A receptor 6, VEGFR-2, M-CSF receptor, Hck, ROS1, TrkB, c-Cbl, DDR1, NADPH oxidase, PBAF, Ephrin-B receptor 4, BRK, ROR1, Lck, PI3K reg class IA (p85-alpha), RET,…
9	regulation of apoptotic process	2397	4.48374e-75	3.02503e-72	4.48374e-75	3.02503e-72	148	Mediator complex, BAD, p21, Insulin receptor, EGFR, NMDA receptor, GluR6, GABA-A receptor alpha-5/beta-2/gamma-2, Aurora-B, ESR1 (nuclear), ERK5 (MAPK7), CaMK II, NF-kB p52/p65, Ephrin-B receptors, Ephrin-A receptors, JNK(MAPK8-10), Btk, Galpha(i)-specific amine GPCRs, STK4, GSK3 alpha/beta, PDGF receptor, TOP2 alpha, c-Raf-1, NF-kB p50/p65, Tyro3, VEGFR-3, Ephrin-A receptor 2, Ephrin-B receptor …
10	regulation of programmed cell death	2419	1.59009e-74	9.65502e-72	1.59009e-74	9.65502e-72	148	Mediator complex, BAD, p21, Insulin receptor, EGFR, NMDA receptor, GluR6, GABA-A receptor alpha-5/beta-2/gamma-2, Aurora-B, ESR1 (nuclear), ERK5 (MAPK7), CaMK II, NF-kB p52/p65, Ephrin-B receptors, Ephrin-A receptors, JNK(MAPK8-10), Btk, Galpha(i)-specific amine GPCRs, STK4, GSK3 alpha/beta, PDGF receptor, TOP2 alpha, c-Raf-1, NF-kB p50/p65, Tyro3, VEGFR-3, Ephrin-A receptor 2, Ephrin-B receptor …

## Sheet: Diseases (by Biom)
Enrichment analysis report
Enrichment by Diseases (by Biomarkers)					180-137 Ashraf colon_colon pVal
#	Diseases	Total	pValue	Min FDR	p-value	FDR	In Data	Network Objects from Active Data
1	Endocrine Gland Neoplasms	6508	6.0853e-59	1.06067e-55	6.0853e-59	1.06067e-55	199	Mediator complex, p21, Insulin receptor, CD3 zeta, CDC25, NMDA receptor, EGFR, LCK_Ph_Y394*, GABA-A receptor alpha-5/beta-2/gamma-2, Aurora-B, ESR1 (nuclear), CaMK II, NF-kB p52/p65, KV1.6, IGF1 receptor beta, RONb, Ephrin-B receptors, Ephrin-A receptors, JNK(MAPK8-10), Galpha(i)-specific amine GPCRs, Lutropin, GSK3 alpha/beta, PDGF receptor, TOP2 alpha, NF-kB p50/p50, JAK1, c-Raf-1, NF-kB p50/p6…
2	Endocrine System Diseases	8090	4.06056e-57	3.53878e-54	4.06056e-57	3.53878e-54	217	Mediator complex, BAD, p21, Insulin receptor, CD3 zeta, CDC25, NMDA receptor, EGFR, GluR6, LCK_Ph_Y394*, GABA-A receptor alpha-5/beta-2/gamma-2, Aurora-B, ESR1 (nuclear), CaMK II, NF-kB p52/p65, KV1.6, IGF1 receptor beta, RONb, Ephrin-B receptors, Ephrin-A receptors, JNK(MAPK8-10), Galpha(i)-specific amine GPCRs, GABA-A receptor alpha-3/beta-1/gamma-1, Lutropin, GSK3 alpha/beta, PDGF receptor, TO…
3	Colonic Diseases	6142	7.7752e-55	4.51739e-52	7.7752e-55	4.51739e-52	189	Mediator complex, BAD, p21, Insulin receptor, CD3 zeta, CDC25, NMDA receptor, EGFR, LCK_Ph_Y394*, YES, GABA-A receptor alpha-5/beta-2/gamma-2, Aurora-B, ESR1 (nuclear), ERK5 (MAPK7), CaMK II, NF-kB p52/p65, KV1.6, IGF1 receptor beta, RONb, Ephrin-B receptors, Ephrin-A receptors, JNK(MAPK8-10), Galpha(i)-specific amine GPCRs, Lutropin, GSK3 alpha/beta, PDGF receptor, TOP2 alpha, NF-kB p50/p50, JAK…
4	Depressive Disorder	1163	2.2175e-52	9.66274e-50	2.2175e-52	9.66274e-50	90	Mediator complex, Insulin receptor, NMDA receptor, GluR6, GABA-A receptor alpha-5/beta-2/gamma-2, ESR1 (nuclear), CaMK II, NF-kB p52/p65, IGF1 receptor beta, JNK(MAPK8-10), Galpha(i)-specific amine GPCRs, GABA-A receptor alpha-3/beta-1/gamma-1, Lutropin, GSK3 alpha/beta, NF-kB p50/p65, GABA-A receptor alpha-2/beta-1/gamma-2, GABA-A receptor alpha-6/beta-2/delta, TrkB, Ca(II)channel L-type, JNK2(M…
5	Depressive Disorder, Major	1142	5.21637e-52	1.81843e-49	5.21637e-52	1.81843e-49	89	Mediator complex, Insulin receptor, NMDA receptor, GluR6, GABA-A receptor alpha-5/beta-2/gamma-2, ESR1 (nuclear), CaMK II, NF-kB p52/p65, IGF1 receptor beta, JNK(MAPK8-10), Galpha(i)-specific amine GPCRs, GABA-A receptor alpha-3/beta-1/gamma-1, Lutropin, GSK3 alpha/beta, NF-kB p50/p65, GABA-A receptor alpha-2/beta-1/gamma-2, GABA-A receptor alpha-6/beta-2/delta, TrkB, Ca(II)channel L-type, JNK2(M…
6	Pancreatic Diseases	4089	1.15027e-50	3.34152e-48	1.15027e-50	3.34152e-48	152	Mediator complex, p21, Insulin receptor, Kv1.2, CD3 zeta, CDC25, NMDA receptor, EGFR, LCK_Ph_Y394*, YES, ESR1 (nuclear), NF-kB p52/p65, KV1.6, IGF1 receptor beta, Ephrin-B receptors, Ephrin-A receptors, JNK(MAPK8-10), Galpha(i)-specific amine GPCRs, Lutropin, GSK3 alpha/beta, PDGF receptor, TOP2 alpha, NF-kB p50/p50, JAK1, c-Raf-1, NF-kB p50/p65, VEGFR-3, Ephrin-A receptor 2, VEGFR-2, Annexin I, …
7	Thyroid Diseases	2034	2.15089e-50	5.35571e-48	2.15089e-50	5.35571e-48	111	Mediator complex, p21, Insulin receptor, CDC25, EGFR, GABA-A receptor alpha-5/beta-2/gamma-2, Aurora-B, ESR1 (nuclear), CaMK II, NF-kB p52/p65, IGF1 receptor beta, Ephrin-B receptors, Ephrin-A receptors, JNK(MAPK8-10), Galpha(i)-specific amine GPCRs, Lutropin, GSK3 alpha/beta, PDGF receptor, TOP2 alpha, NF-kB p50/p50, NF-kB p50/p65, VEGFR-3, Ephrin-A receptor 2, GABA-A receptor alpha-2/beta-1/gam…
8	Thyroid Neoplasms	1798	4.2388e-50	9.23528e-48	4.2388e-50	9.23528e-48	105	p21, Insulin receptor, CDC25, EGFR, GABA-A receptor alpha-5/beta-2/gamma-2, Aurora-B, ESR1 (nuclear), CaMK II, NF-kB p52/p65, IGF1 receptor beta, Ephrin-B receptors, Ephrin-A receptors, JNK(MAPK8-10), Lutropin, GSK3 alpha/beta, PDGF receptor, TOP2 alpha, NF-kB p50/p50, NF-kB p50/p65, VEGFR-3, Ephrin-A receptor 2, GABA-A receptor alpha-2/beta-1/gamma-2, GABA-A receptor alpha-6/beta-2/delta, VEGFR-…
9	Immune System Diseases	9062	1.58471e-49	3.06906e-47	1.58471e-49	3.06906e-47	219	Mediator complex, BAD, p21, Insulin receptor, Kv1.2, CD3 zeta, CDC25, NMDA receptor, EGFR, GluR6, LCK_Ph_Y394*, YES, GABA-A receptor alpha-5/beta-2/gamma-2, ESR1 (nuclear), ERK5 (MAPK7), CaMK II, NF-kB p52/p65, IGF1 receptor beta, RONb, Ephrin-B receptors, ITK, Ephrin-A receptors, JNK(MAPK8-10), Btk, Galpha(i)-specific amine GPCRs, GABA-A receptor alpha-3/beta-1/gamma-1, Lutropin, GSK3 alpha/beta…
10	Bipolar Disorder	855	3.76378e-49	5.96388e-47	3.76378e-49	5.96388e-47	77	Mediator complex, CDC25, NMDA receptor, GluR6, GABA-A receptor alpha-5/beta-2/gamma-2, ESR1 (nuclear), CaMK II, IGF1 receptor beta, JNK(MAPK8-10), Galpha(i)-specific amine GPCRs, GABA-A receptor alpha-3/beta-1/gamma-1, GSK3 alpha/beta, GABA-A receptor alpha-2/beta-1/gamma-2, VEGFR-2, TrkB, Ca(II)channel L-type, JNK2(MAPK9), CACNA1C, TY3H, IGF-1 receptor alpha, GABA-A receptor alpha-3/beta-1/gamma…

## Sheet: Info
Info
General
Date	2019-05-24
Server	portal.genego.com
Version	19.1.69600
Name	Dirk
Login
Workflow Settings
Type	Enrichment analysis
Signals	both
Active Data
Name	Type	Size		Threshold	0
180-137 Ashraf colon pVal	General	203		P-value	0.01
